# Supplementary material for: Effect of a transcultural nursing course on improving the cultural competency of nursing graduate students in Korea: a before-and-after study
Source: J Educ Eval Health Prof. 2023 Dec 4;20:35. doi: 10.3352/jeehp.2023.20.35 (PMC10955218; doi:10.3352/jeehp.2023.20.35)
Supplement: Supplementary file 1 [file jeehp-20-35-dataset1.csv]

AGE	career	C_care	C_Educ	Overseas	A1	A2	A3	A4	A5	A6	C1	A7	A8	A9	A10	A11	A12	A13	A14	A15	c2	A16	A17	A18	c3	A19	A20	A21	c4	A22	A23	A24	c5	A25	A26	A27	A28	A29	c6	A30	A31	A32	A33	A34	A35	c7	B1	B2	B3
36	13	Yes	No	No	4	4	4	4	4	4	24	4	4	4	3	3	4	4	4	4	34	4	3	3	10	4	3	4	11	3	3	3	9	3	4	3	3	3	16	3	3	3	4	4	4	21	5	4	4
44	23	Yes	No	No	4	4	4	3	3	4	22	4	4	3	3	3	3	3	3	3	29	4	4	4	12	4	3	3	10	4	3	3	10	3	3	3	4	4	17	4	4	4	3	3	3	21	4	4	4
43	22	No	No	No	5	4	4	4	4	3	24	5	5	4	4	4	5	5	5	5	42	5	4	4	13	5	5	4	14	4	4	5	13	5	5	5	5	5	25	5	5	5	5	5	5	30	4	4	4
42	21	No	No	No	2	2	3	2	1	3	13	3	2	2	2	2	2	3	3	3	22	4	2	3	9	4	2	4	10	3	3	3	9	3	4	4	3	4	18	2	2	2	3	4	4	17	4	4	4
46	22	Yes	No	No	1	1	1	1	1	4	9	1	1	1	1	1	1	1	1	1	9	1	1	1	3	1	1	1	3	1	1	1	3	1	1	1	1	1	5	1	1	1	1	1	1	6	5	5	5
30	7	Yes	Yes	No	5	5	5	4	3	4	26	3	3	4	4	4	3	4	4	3	32	5	5	4	14	4	3	4	11	3	3	4	10	3	4	5	4	5	21	4	4	4	5	5	5	27	4	4	3
29	8	Yes	No	No	2	2	2	3	4	5	18	4	3	2	2	4	2	3	2	3	25	3	4	3	10	2	2	3	7	3	2	3	8	3	3	5	5	5	21	2	3	4	4	4	4	21	5	5	4
30	7	Yes	No	No	4	5	5	4	5	5	28	5	5	4	3	3	3	4	3	3	33	5	3	3	11	4	3	3	10	3	3	3	9	5	5	5	5	5	25	4	4	4	4	4	3	23	4	4	5
39	13	Yes	No	No	4	5	5	5	4	4	27	4	4	2	2	3	2	3	4	4	28	4	3	2	9	3	3	4	10	2	2	3	7	4	4	5	3	5	21	4	4	4	5	4	4	25	4	4	4
43	22	Yes	No	No	2	2	2	3	3	3	15	3	3	2	2	2	2	3	3	2	22	4	3	2	9	4	3	2	9	2	2	3	7	3	3	4	4	4	18	3	3	3	3	3	3	18	3	4	3
31	5	Yes	No	No	3	3	4	2	3	4	19	4	2	1	1	1	1	2	3	3	18	3	2	3	8	2	1	1	4	3	2	1	6	2	3	3	3	3	14	3	2	2	3	3	4	17	4	4	3
38	14	Yes	No	No	4	4	4	4	4	4	24	4	4	4	4	4	4	4	4	4	36	4	4	4	12	4	4	4	12	4	4	4	12	4	4	4	4	4	20	3	3	4	3	3	3	19	3	3	4
44	22	No	No	No	2	3	3	2	3	3	16	2	3	3	3	3	4	3	3	3	27	3	2	3	8	3	3	3	9	2	3	3	8	2	3	3	3	3	14	3	2	2	3	3	3	16	5	5	5
41	20	Yes	No	No	2	2	2	2	3	3	14	2	2	2	3	2	2	2	1	1	17	3	3	2	8	2	2	2	6	1	1	2	4	3	3	4	4	4	18	4	4	4	4	4	3	23	4	4	3
41	20	Yes	No	No	2	2	2	3	4	5	18	4	3	2	2	4	2	3	2	3	25	3	4	3	10	2	2	3	7	3	2	3	8	3	3	5	5	5	21	2	3	4	4	4	4	21	4	4	4
42	21	Yes	No	No	3	3	4	2	3	4	19	4	2	1	1	1	1	2	3	3	18	3	2	3	8	2	1	1	4	3	2	1	6	2	3	3	3	3	14	3	2	2	3	3	4	17	4	4	4
45	18	Yes	No	No	3	3	3	4	3	5	21	3	3	2	3	3	3	3	3	4	27	5	3	5	13	2	2	2	6	2	2	2	6	3	3	3	4	4	17	2	1	3	5	5	5	21	4	3	4
52	30	Yes	No	No	3	5	4	4	4	3	23	4	4	3	2	3	2	3	2	3	26	5	1	2	8	5	3	5	13	3	3	3	9	3	4	5	4	4	20	4	3	5	4	5	3	24	5	4	5
[truncated: 40 more columns]
