# Supplementary material for: Effect of a transcultural nursing course on improving the cultural competency of nursing graduate students in Korea: a before-and-after study
Source: J Educ Eval Health Prof. 2023 Dec 4;20:35. doi: 10.3352/jeehp.2023.20.35 (PMC10955218; doi:10.3352/jeehp.2023.20.35)
Supplement: Supplementary file 6 — Supplement 5. Participants’ comments after completing the course in Korean. [file jeehp-20-35-suppl5.xlsx]

## Sheet: Sheet1
Supplement 5. Participants’ comments after completing the course in Korean
Question	다문화간호 교과 관련 좋았던 것은	다문화간호 교과 관련 개선될 부분은?
ID no.	Positive feedback	Comments on improvements
1	생각을 넓게하는 계기가 된 거 같다. 너무 단편으로 생각하는 경향이 있었던 것 같다.	재미있어요.질문은 적당히....^^;;
2	환자의 입장에서 한번 더 생각하면서 간호를 하게 되었습니다.	없습니다.
3	생각지 못했던 다문화에 대해 알아볼 기회가 되어 좋았다.	온라인 수업 시 교수님 목소리가 너무 작고, 음량을 키우면 페이지 넘기는 소리가 너무 커서 불편했다.
4	다른 문화에 대한 편견의 감소	온라인 강의 시 소리가 잘 안들렸어요.
5	다문화 역량 강화됨	없음
6	내 견해를 넓히고 외국인 대상자에 대한 포용력이 커졌다	감사했습니다~!
7	다양한 사례를 공유하고 얘기하는 것이 좋았습니다	..
8	타문화권 대상자를 대하는 방법에 대하여 좀 더 친숙하게 대할 수 있을것 같다	없습니다.
9	다문화간호라는 매우 중요하지만 그동안 배우지 못했던 것을 배울 수 있어서 좋았습니다. 개인과제 발표라는 게 개인적으로 두려웠지만, 다른 분들의 발표를 들으며 다양한 케이스와 내용을 접하면서 문화인식을 돌아볼 수 있어서 좋았다.	1주차 때의 강의실 형태(U자 형)가 다문화간호 수업에 더 어울릴 것 같습니다.
10	나와 다르다는 것에 대한 모든 면을 함께 고민해 보고 새로운 지식을 얻게 되었다.	저널리뷰뿐 아니라 임상에서의 다문화 경험을 좀 더 함께 공유해 보고 고민해 보는 시간이 좋을 것 같다.
11	학부에서 배웠지만 임상에서 직접 경험하고 배우니 더 와닿았고 논문 등 더 많은 정보를 얻을 수 있어 좋았다. 그리고 내가 경험해보지 못한 다른 선생님들의 경험과 의견을 듣고 더 많이 생각하게 된 것 같다.	과제 좀만 줄여 주세요 ㅠㅠ
12	사례공유. 다른 사람들과 함께 토의하면서 새로운 관점으로 세상을 보게 됨	..
13	다문화에 대해 이해하고 문화역량에 대해 알 수 있었다.	대체로 만족스럽다.
14	역지사지의 정신을 갖춘 간호인으로 바뀌었습니다.	.
15	다문화 대상자에 대한 인식을 개선할 수 있어 좋았다.	외국인 대상자 외에도 다양한 측면에서의 간호 접근이 있었으면 좋겠다.
16	새로운 시각, 관점, 정보를 배웠다.	없음
17	다양한 문화의 예시사항 다문화간호에서 새롭게 배울 수 있는 기회 감사합니다.	교과와 관련... 실제 다문화 통역자들이나 산모들과의 만남의 시간을 가질 수 있는 시간이 있으면 합니다.
18	임상에서 알 수 없었던 다문화에 대해 알 수 있어 좋았습니다.	임상에서 직접적으로 사용할 수 있는 방법에 대해 논의해 주셨으면 좋겠습니다.
